# Supplementary material for: Mitochondrial Genome Characteristics Reveal Evolution of Acanthopsetta nadeshnyi (Jordan and Starks, 1904) and Phylogenetic Relationships
Source: Genes (Basel). 2024 Jul 8;15(7):893. doi: 10.3390/genes15070893 (PMC11276143; doi:10.3390/genes15070893)
Supplement: Supplementary file 1 [file genes-15-00893-s001.zip]

Archive with 4 entries (4 files):
- Supplementary/Supplementary Fig.1.png
- Supplementary/Supplementary Fig.2.tif
- Supplementary/Supplementary Table1.xls
- Supplementary/Supplementary Table2.xls
