# Supplementary material for: Mitochondrial Genome Characteristics Reveal Evolution of Acanthopsetta nadeshnyi (Jordan and Starks, 1904) and Phylogenetic Relationships
Source: Genes (Basel). 2024 Jul 8;15(7):893. doi: 10.3390/genes15070893 (PMC11276143; doi:10.3390/genes15070893)
Supplement: Supplementary file 1 [file genes-15-00893-s001.zip › Supplementary/Supplementary Table1.xls]

## Sheet: Sheet1
				Preparation of PCR reaction solution (Total 50 μ L)		Reagent	Amount of Usage	the Final Concentration
						PrimeSTAR Max Premix（2X）	25 μl	1 X
						Primer 1	15 pmol	0.3 μM
						Primer 2	15 pmol	0.3 μM
				PCR reaction conditions		Temperature	Time	Cycles
						98 ℃	10 sec	35 Cycles
						55 ℃	60 sec/kb
						72 ℃	60 sec/kb
