# Supplementary material for: Mitochondrial Genome Characteristics Reveal Evolution of Acanthopsetta nadeshnyi (Jordan and Starks, 1904) and Phylogenetic Relationships
Source: Genes (Basel). 2024 Jul 8;15(7):893. doi: 10.3390/genes15070893 (PMC11276143; doi:10.3390/genes15070893)
Supplement: Supplementary file 1 [file genes-15-00893-s001.zip › Supplementary/Supplementary Table2.xls]

## Sheet: Sheet1
			5，to 3，	3，to 5，
			TACAGCATATCACTTACAA	TTCTTCTCGTCTTATGGTT
			CATAACCACTGTATAAGA	TAACTTCGTAGGAAATTGG
			CTGGAGATAACAGTAAGCT	TACTAGGAAGTTGTGTAG
			GAGTCTGAATCTTGTCTCA	GGCTTCGTTTACTTTGAA
			ATATTAACCCACATCTTC	TCTACATCTATACCAACT
			CTCTATCAACACCTATTC	GTCCAGATTACTTCAATT
			CACACCAATAAGATACTA	GTTGATAGAGATGAGATA
			TTATCTCATCTCTATCAACC	ATTGGAAGTCACTTATACA
			ATACGGTATAATCCTGTT	GTAGAAGTAATGGAGATG
			ATCTCCATTACTTCTACT	ATTATTAGCTCACCTATG
			GTATAATCCGCATAATAAC	ATAAGAAAGGTTAGAAGG
			CTTCAACATCAACATTAG	AATATGGCGAGTTCTATA
			TATTATTCATAGCCTCAAC	ATTACGGTTCTTGTAGTT
			TAATCTCAAGGACTACT	TCACTCTGGTTTAATAT
			TCTCCTTGTAATAATGAC	GTCGTATGTATTATCAAC
			CTAGGATTCTAGCACTAA	GTTGTAATAGGTGGTTAG
			TTGCATATGCCATCCTCCGCT	TAAGCTAATGCTCGTAGTAC
			AACGTCCGTGCATTAGTAGCTCAG	GAGGCGAACTCAAGAATGGATCAAG
			CTAATCTGAGGATGAGCCGCTTGTA	TAAGCTAATGCTCGTAGTAC
			CACACATTTGAAGAGCCTGC	TCGTAGTGAAAAAGGCAGGC
			GGAAGCATTCTGCCAAACGT	TAAGAGGGTGAGGAACTGCGG
			CCTCCTACTCACGGGGGTTG	GGAAGTCCGTGGATGATGGT
			GGACTCTCATCACCGCTGGC	GTCTGGTGATTTTGCGTTCG
			CGGTTATTGAAGGTGAGGGA	CCTCATTCGCTACACCTCGG
			CCATACGTCCCTTGACGCTG	CCTCATTCGCTACACCTCGG
			CGCTGAAATCGGCTCTGAAG	GGGCGGCTCCAATAAATAGG
			TGTGCCTGAAACAAAGGACC	GAGGGAATGCCATATCAGGG
			CGAAACCTCCACGCCAACGG	TGGCTGAACAAGGTGTCGTG
			TCAACTATTGCCTTCTTC	GTAAGTGAGATGCTGTAT
